# Supplementary material for: Mesenchymal Stem Cell-Mediated Deep Tumor Delivery of Gold Nanorod for Photothermal Therapy
Source: Nanomaterials (Basel). 2022 Sep 28;12(19):3410. doi: 10.3390/nano12193410 (PMC9565344; doi:10.3390/nano12193410)
Supplement: Supplementary file 1 [file nanomaterials-12-03410-s001.zip]

Archive with 1 entries (1 files):
- nanomaterials-1949719-supplementary.pdf
